# Supplementary material for: Pb Content, Risk Level and Primary-Source Apportionment in Wheat and Rice Grains in the Lihe River Watershed, Taihu Region, Eastern China
Source: Int J Environ Res Public Health. 2021 Jun 9;18(12):6256. doi: 10.3390/ijerph18126256 (PMC8295996; doi:10.3390/ijerph18126256)
Supplement: Supplementary file 1 [file ijerph-18-06256-s001.zip]

Archive with 1 entries (1 files):
- ijerph-1192829-supplementary.pdf
